# Supplementary material for: Topology Effects on Sparse Control of Complex Networks with Laplacian Dynamics
Source: Sci Rep. 2019 Jun 21;9:9034. doi: 10.1038/s41598-019-45476-6 (PMC6588614; doi:10.1038/s41598-019-45476-6)
Supplement: Supplementary file 2 — Dataset 1 [file 41598_2019_45476_MOESM2_ESM.xlsx]

## Sheet: Individual LR Stats
	Linear Regression statistics			LEGEND
	Model:	Y = b0 + b1*X			R2 less than 0.25 (Correlation has no practical significance)
					t-test less than 2.64 (Failure to reject the hypothesis that there is no correlation at the 0.5% significance level)
					p-value greater than 0.1 (Large chance of making a mistake if you discard the possibility of no correlation)
	AVERAGE PATH								NORM. AVERAGE PATH
Tau	R2	t-test b0	t-test b1	p-value b0	p-value b1	f-test	p-value		R2	t-test b0	t-test b1	p-value b0	p-value b1	f-test	p-value
0	0.692758	464.306	14.8649	1.31483e-165	7.40603e-27	220.967	7.40603e-27		0.000906654	0.58118	-0.298216	0.562454	0.76617	0.0889327	0.76617
1	0.831342	26.2873	21.9786	3.5168e-46	1.16903e-39	483.057	1.16903e-39		0.792568	-3.40574	19.3506	0.000957939	3.03022e-35	374.444	3.03022e-35
2	0.519902	14.1753	10.3017	1.80286e-25	2.68234e-17	106.125	2.68234e-17		0.523586	-0.482463	10.378	0.630553	1.83277e-17	107.703	1.83277e-17
3	0.501765	15.1536	9.93451	1.97993e-27	1.67886e-16	98.6945	1.67886e-16		0.505288	0.518289	10.0048	0.605425	1.18182e-16	100.095	1.18182e-16
4	0.306582	16.8088	6.58247	1.25603e-30	2.29811e-09	43.3289	2.29811e-09		0.223531	2.33244	5.31154	0.0217235	6.80217e-07	28.2124	6.80217e-07
5	0.327859	20.3355	6.91395	6.10558e-37	4.83551e-10	47.8027	4.83551e-10		0.244837	3.19649	5.63678	0.00187281	1.66831e-07	31.7732	1.66831e-07
6	0.411964	22.1848	8.28592	5.44647e-40	6.2029e-13	68.6564	6.2029e-13		0.369602	0.969882	7.58006	0.334493	1.97403e-11	57.4574	1.97403e-11
7	0.00419605	27.1956	0.642608	1.8746e-47	0.521979	0.412945	0.521979		0.186554	1.64204	4.74079	0.103787	7.22229e-06	22.4751	7.22229e-06
8	0.437637	58.7866	8.73296	3.13979e-78	6.76193e-14	76.2646	6.76193e-14		0.0555169	1.83733	2.4001	0.0691914	0.0182794	5.76046	0.0182794
9	0.675713	88.3551	14.2899	3.03219e-95	1.05642e-25	204.201	1.05642e-25		0.0999015	2.4546	3.29803	0.0158675	0.00135756	10.877	0.00135756
10	0.727171	97.4754	16.1617	2.22533e-99	2.14503e-29	261.199	2.14503e-29		0.0269629	2.5957	1.6479	0.01089	0.102575	2.71558	0.102575
	CLUSTERING								NORM. CLUSTERING
Tau	R2	t-test b0	t-test b1	p-value b0	p-value b1	f-test	p-value		R2	t-test b0	t-test b1	p-value b0	p-value b1	f-test	p-value
0	0.0101576	23.0311	1.00283	2.49315e-41	0.318413	1.00566	0.318413		0.000141678	0.550383	0.117841	0.583309	0.906435	0.0138864	0.906435
1	0.857531	16.7913	24.2872	1.35541e-30	2.95243e-43	589.869	2.95243e-43		0.795659	8.79414	19.5343	4.98769e-14	1.44941e-35	381.59	1.44941e-35
2	0.798083	14.6843	19.6812	1.69983e-26	8.0646e-36	387.348	8.0646e-36		0.728875	8.79547	16.2314	4.95484e-14	1.57602e-29	263.458	1.57602e-29
3	0.803027	16.3571	19.9883	9.0556e-30	2.38602e-36	399.531	2.38602e-36		0.635053	10.306	13.0588	2.62499e-17	3.55306e-23	170.532	3.55306e-23
4	0.75692	16.3001	17.4688	1.16376e-29	7.34618e-32	305.159	7.34618e-32		0.617778	11.0705	12.5855	5.84984e-19	3.47246e-22	158.395	3.47246e-22
5	0.713429	16.2289	15.6197	1.59327e-29	2.40547e-28	243.975	2.40547e-28		0.491311	11.4291	9.72892	9.9222e-20	4.69171e-16	94.652	4.69171e-16
6	0.709739	15.8343	15.4799	9.19666e-29	4.51358e-28	239.628	4.51358e-28		0.466243	10.008	9.25225	1.16271e-16	5.08047e-15	85.6042	5.08047e-15
7	0.755905	13.9018	17.4208	6.49171e-25	9.01514e-32	303.483	9.01514e-32		0.0421822	6.65536	2.07748	1.63484e-09	0.0403727	4.31591	0.0403727
8	0.820442	11.1231	21.1609	4.50751e-19	2.53126e-38	447.783	2.53126e-38		0.0338725	3.87205	-1.85362	0.000194782	0.0668024	3.43589	0.0668024
9	0.819707	10.3804	21.1083	1.81123e-17	3.09303e-38	445.56	3.09303e-38		0.180001	2.27228	-4.63814	0.0252544	1.08762e-05	21.5124	1.08762e-05
10	0.8185	10.0386	21.0225	9.97809e-17	4.29248e-38	441.945	4.29248e-38		0.199276	-0.406037	-4.93854	0.685601	3.23712e-06	24.3892	3.23712e-06
	MODULARITY								NORM. MODULARITY
Tau	R2	t-test b0	t-test b1	p-value b0	p-value b1	f-test	p-value		R2	t-test b0	t-test b1	p-value b0	p-value b1	f-test	p-value
0	0.182281	145.828	4.67393	2.09965e-116	9.43487e-06	21.8456	9.43487e-06		0.0137708	1.58331	-1.16978	0.116572	0.244926	1.36839	0.244926
1	0.864846	42.5246	25.0419	5.71109e-65	2.22184e-44	627.098	2.22184e-44		0.804778	6.46902	20.0995	3.89452e-09	1.53915e-36	403.992	1.53915e-36
2	0.816942	36.904	20.9129	2.74243e-59	6.53119e-38	437.35	6.53119e-38		0.772572	7.66631	18.2457	1.29771e-11	2.78829e-33	332.906	2.78829e-33
3	0.80328	40.0947	20.0042	1.33688e-62	2.2403e-36	400.17	2.2403e-36		0.742304	8.80323	16.8016	4.76708e-14	1.29627e-30	282.293	1.29627e-30
4	0.752443	37.8576	17.2589	2.64768e-60	1.80168e-31	297.868	1.80168e-31		0.736665	9.50721	16.5575	1.42131e-15	3.75779e-30	274.15	3.75779e-30
5	0.722602	38.0246	15.9776	1.76748e-60	4.85496e-29	255.283	4.85496e-29		0.704968	9.58576	15.3025	9.59756e-16	1.00676e-27	234.167	1.00676e-27
6	0.740618	40.0641	16.7279	1.43455e-62	1.78621e-30	279.822	1.78621e-30		0.792195	8.91602	19.3286	2.71864e-14	3.30976e-35	373.596	3.30976e-35
7	0.00857567	17.0843	0.920698	3.81415e-31	0.359469	0.847685	0.359469		0.221777	4.56593	5.28469	1.44625e-05	7.62513e-07	27.9279	7.62513e-07
8	0.513111	31.9467	10.1626	1.28782e-53	5.37201e-17	103.278	5.37201e-17		0.000519139	5.22415	-0.225615	9.85417e-07	0.821971	0.0509021	0.821971
9	0.779891	51.3846	18.6342	1.11145e-72	5.58752e-34	347.234	5.58752e-34		0.0202427	5.62163	-1.42295	1.78267e-07	0.157928	2.02477	0.157928
10	0.828905	61.7579	21.7895	2.83753e-80	2.36444e-39	474.781	2.36444e-39		0.00856855	2.43445	0.920313	0.0167238	0.359669	0.846976	0.359669
	ASSORTATIVITY								NORM. ASSORTATIVITY
Tau	R2	t-test b0	t-test b1	p-value b0	p-value b1	f-test	p-value		R2	t-test b0	t-test b1	p-value b0	p-value b1	f-test	p-value
0	0.0024524	-2.1885	0.490842	0.0310091	0.624635	0.240926	0.624635		0.00159896	0.608903	0.396168	0.543998	0.692843	0.156949	0.692843
1	0.151759	-2.12772	4.18726	0.0358693	6.1729e-05	17.5331	6.1729e-05		0.125003	-0.840057	3.7417	0.402921	0.000308097	14.0003	0.000308097
2	0.218505	-2.51053	5.23457	0.0136918	9.42967e-07	27.4007	9.42967e-07		0.194798	-1.26484	4.86915	0.208928	4.29867e-06	23.7086	4.29867e-06
3	0.0720013	-1.90966	2.75746	0.0591021	0.00694935	7.6036	0.00694935		0.0700506	-0.672297	2.717	0.502977	0.00778943	7.38207	0.00778943
4	0.173513	-0.906992	-4.53588	0.366636	1.62708e-05	20.5742	1.62708e-05		0.177967	0.669572	-4.60615	0.504705	1.23438e-05	21.2166	1.23438e-05
5	0.577101	-2.66761	-11.5643	0.00893943	5.09384e-20	133.734	5.09384e-20		0.54234	-0.687549	-10.7765	0.493361	2.51815e-18	116.133	2.51815e-18
6	0.619453	-4.60465	-12.6303	1.24169e-05	2.79624e-22	159.524	2.79624e-22		0.531414	-2.2563	-10.5423	0.0262736	8.08061e-18	111.14	8.08061e-18
7	0.757911	-4.95984	-17.516	2.966e-06	6.00946e-32	306.809	6.00946e-32		0.258477	-1.48505	-5.8447	0.14074	6.65919e-08	34.1605	6.65919e-08
8	0.90172	-6.01933	-29.9858	3.04522e-08	3.61487e-51	899.147	3.61487e-51		0.0899015	-4.07732	3.11138	9.27439e-05	0.00243976	9.68066	0.00243976
9	0.922083	-9.86151	-34.055	2.41815e-16	4.09765e-56	1159.74	4.09765e-56		0.46425	-7.30894	9.21526	7.32542e-11	6.11115e-15	84.921	6.11115e-15
10	0.920242	-9.30418	-33.6262	3.91986e-15	1.2874e-55	1130.72	1.2874e-55		0.390837	-6.14466	7.92946	1.72672e-08	3.58629e-12	62.8764	3.58629e-12
	CORE PERIPHERY								NORM. CORE PERIPHERY
Tau	R2	t-test b0	t-test b1	p-value b0	p-value b1	f-test	p-value		R2	t-test b0	t-test b1	p-value b0	p-value b1	f-test	p-value
0	0.141994	51.6894	4.0272	6.35399e-73	0.000111411	16.2184	0.000111411		0.00272555	20.39	0.517527	4.93596e-37	0.605955	0.267834	0.605955
1	0.569573	38.2016	-11.3878	1.15348e-60	1.21701e-19	129.681	1.21701e-19		0.00258833	13.346	0.504296	9.00808e-24	0.615185	0.254315	0.615185
2	0.377932	42.1678	-7.71616	1.24988e-64	1.01785e-11	59.5391	1.01785e-11
3	0.000260758	44.6991	-0.159878	5.46018e-67	0.873306	0.0255609	0.873306
4	0.54036	40.8792	10.7336	2.22572e-63	3.1171e-18	115.21	3.1171e-18		0.00265899	5.73255	0.511151	1.09484e-07	0.610395	0.261276	0.610395
5	0.717423	39.0021	15.7737	1.7112e-61	1.20588e-28	248.809	1.20588e-28		0.0495686	18.4045	-2.26077	1.44185e-33	0.0259852	5.11107	0.0259852
6	0.754376	35.2142	17.3489	1.9702e-57	1.22535e-31	300.984	1.22535e-31		0.0613432	31.3459	-2.53071	7.02423e-53	0.0129749	6.40451	0.0129749
7	0.790921	24.5324	19.2542	1.26606e-43	4.46887e-35	370.723	4.46887e-35
8	0.88612	33.2965	27.6144	3.13083e-55	4.97573e-48	762.554	4.97573e-48		0.00035214	30.5975	-0.185801	6.03472e-52	0.852985	0.0345219	0.852985
9	0.877191	32.6961	26.4573	1.60995e-54	2.01994e-46	699.987	2.01994e-46		0.000408263	37.0999	-0.200065	1.68935e-59	0.841844	0.0400261	0.841844
10	0.868692	31.2446	25.4625	9.37371e-53	5.38717e-45	648.338	5.38717e-45		0.0402577	7.60384	2.0275	1.75863e-11	0.0453267	4.11074	0.0453267
	CENTRALITY								NORM. CENTRALITY
Tau	R2	t-test b0	t-test b1	p-value b0	p-value b1	f-test	p-value		R2	t-test b0	t-test b1	p-value b0	p-value b1	f-test	p-value
0	0.0137	52.5824	1.16673	1.2565e-73	0.246152	1.36125	0.246152		0.00396579	-0.807442	0.624656	0.421367	0.533649	0.390195	0.533649
1	0.236732	59.1606	-5.51319	1.71523e-78	2.85912e-07	30.3952	2.85912e-07		0.0102808	0.386811	-1.00895	0.699735	0.315481	1.01799	0.315481
2	0.243625	61.8746	-5.6183	2.36893e-80	1.80886e-07	31.5653	1.80886e-07		0.00184081	-0.297871	-0.425126	0.766432	0.671677	0.180732	0.671677
3	0.0619338	68.5453	-2.54367	1.30185e-84	0.0125328	6.47024	0.0125328		0.00023925	-0.0980038	-0.153141	0.922129	0.878602	0.0234521	0.878602
4	0.051412	49.9226	2.30466	1.69673e-71	0.023296	5.31145	0.023296		0.0122572	-1.08963	1.10277	0.278547	0.272827	1.21611	0.272827
5	0.0902359	25.9412	3.11773	1.0966e-45	0.00239246	9.72023	0.00239246		0.0599358	-1.23535	2.49964	0.219655	0.0140932	6.2482	0.0140932
6	0.107686	16.6368	3.43902	2.6567e-30	0.000858823	11.8268	0.000858823		0.0701704	-0.661234	2.7195	0.510014	0.00773499	7.39566	0.00773499
7	0.270146	7.22138	6.02274	1.11586e-10	2.99877e-08	36.2734	2.99877e-08		0.118669	-1.62545	3.63255	0.107278	0.00044881	13.1954	0.00044881
8	0.533536	14.3972	10.5873	6.41375e-26	6.4569e-18	112.091	6.4569e-18		5.88083e-05	0.488289	0.0759181	0.626436	0.939639	0.00576355	0.939639
9	0.517192	17.6159	10.2459	3.93063e-32	3.54288e-17	104.979	3.54288e-17		0.00747245	1.57955	0.858961	0.117431	0.392458	0.737814	0.392458
10	0.528288	20.0615	10.4763	1.78759e-36	1.12245e-17	109.754	1.12245e-17		0.0377873	0.906913	1.96178	0.366677	0.052625	3.84858	0.052625
	SIGMA (STD. DEV.)
Tau	R2	t-test b0	t-test b1	p-value b0	p-value b1	f-test	p-value
0	0.00838141	58.6013	-0.910121	4.24199e-78	0.364992	0.828321	0.364992
1	0.603902	44.8668	-12.2235	3.84744e-67	2.01489e-21	149.414	2.01489e-21
2	0.374288	46.1687	-7.65648	2.64369e-68	1.36137e-11	58.6216	1.36137e-11
3	0.00503782	50.9698	0.704419	2.39071e-72	0.482842	0.496206	0.482842
4	0.56677	46.1131	11.3229	2.95992e-68	1.67668e-19	128.208	1.67668e-19
5	0.651183	36.2967	13.5259	1.24929e-58	3.83154e-24	182.949	3.83154e-24
6	0.627412	28.0211	12.8462	1.39252e-48	9.86592e-23	165.025	9.86592e-23
7	0.491055	9.29185	9.72396	4.1688e-15	4.80972e-16	94.5553	4.80972e-16
8	0.777334	17.0048	18.4965	5.37503e-31	9.85699e-34	342.121	9.85699e-34
9	0.773191	18.9952	18.2779	1.27637e-34	2.43864e-33	334.082	2.43864e-33
10	0.766032	20.4522	17.9126	3.87273e-37	1.12325e-32	320.86	1.12325e-32
LEGEND
	R2 less than 0.25 (Correlation has no practical significance)
	t-test less than 2.64 (Failure to reject the hypothesis that there is no correlation at the 0.5% significance level)
	p-value greater than 0.1 (Large chance of making a mistake if you discard the possibility of no correlation)

## Sheet: Pairwise LR
	Linear Regression statistics			LEGEND
	Model:	Y = b0 + b1*X			R2 less than 0.25 (Correlation has no practical significance)
					t-test less than 2.64 (Failure to reject the hypothesis that there is no correlation at the 0.5% significance level)
					p-value greater than 0.1 (Large chance of making a mistake if you discard the possibility of no correlation)
		t-test beta1									R2 - Correlation Coefficient Squared									P-values
	Tau = 0									Tau = 0	=								Tau = 0	=
		Avg. Path	Clustering	Modularity	Assortativity	Coreness	Centrality	Std. Dev.			Avg. Path	Clustering	Modularity	Assortativity	Coreness	Centrality	Std. Dev.			Avg. Path	Clustering	Modularity	Assortativity	Coreness	Centrality	Std. Dev.
	Avg. Path	NaN	0.2139	7.1682	2.1379	2.6183	0.1447	2.2057		Avg. Path	NaN	0.0005	0.344	0.0446	0.0654	0.0002	0.0473		Avg. Path		0.8311	1.4396e-10	0.035015	0.01024	0.88524	0.029742
	Clustering			1.971	0.6471	0.9201	0.7392	1.088		Clustering			0.0381	0.0043	0.0086	0.0055	0.0119		Clustering			0.051547	0.51911	0.35979	0.46154	0.27925
	Modularity				0.3777	0.1478	1.4585	3.0576		Modularity			NaN	0.0015	0.0002	0.0212	0.0871		Modularity				0.70651	0.88283	0.14789	0.0028764
	Assortativity					0.7814	0.1961	0.4778		Assortativity					0.0062	0.0004	0.0023		Assortativity					0.43644	0.84495	0.63389
	Coreness						3.0418	14.7205		Coreness					NaN	0.0863	0.6886		Coreness						0.0030177	1.4385e-26
	Centrality							4.6264		Centrality						NaN	0.1793		Centrality							1.1396e-05
	Tau = 1	=								Tau = 1	=								Tau = 1	=
		Avg. Path	Clustering	Modularity	Assortativity	Coreness	Centrality	Std. Dev.			Avg. Path	Clustering	Modularity	Assortativity	Coreness	Centrality	Std. Dev.			Avg. Path	Clustering	Modularity	Assortativity	Coreness	Centrality	Std. Dev.
	Avg. Path	NaN	15.89	16.1058	4.0865	8.8343	4.1301	9.3805		Avg. Path	NaN	0.7204	0.7258	0.1456	0.4433	0.1483	0.4731		Avg. Path		7.1713e-29	2.7468e-29	8.9654e-05	4.0851e-14	7.6345e-05	2.6771e-15
	Clustering		NaN	79.5019	3.9241	17.7647	6.5506	19.3815		Clustering			0.9847	0.1358	0.763	0.3045	0.7931		Clustering			8.2067e-91	0.00016176	2.0944e-32	2.6665e-09	2.6755e-35
	Modularity			NaN	3.8446	18.0395	6.3005	19.4436		Modularity			NaN	0.1311	0.7686	0.2883	0.7941		Modularity				0.00021471	6.5952e-33	8.4738e-09	2.085e-35
	Assortativity				NaN	2.4362	2.4402	2.507		Assortativity					0.0571	0.0573	0.0603		Assortativity					0.016646	0.016474	0.013819
	Coreness					NaN	7.631	81.3823		Coreness					NaN	0.3727	0.9854		Coreness						1.541e-11	8.5882e-92
	Centrality						NaN	8.3191		Centrality						NaN	0.4139		Centrality							5.2655e-13
	Tau = 2	=								Tau = 2	=								Tau = 2	=
		Avg. Path	Clustering	Modularity	Assortativity	Coreness	Centrality	Std. Dev.			Avg. Path	Clustering	Modularity	Assortativity	Coreness	Centrality	Std. Dev.			Avg. Path	Clustering	Modularity	Assortativity	Coreness	Centrality	Std. Dev.
	Avg. Path	NaN	10.5053	10.5183	4.3291	4.9342	4.4713	5.156		Avg. Path	NaN	0.5297	0.5303	0.1605	0.199	0.1694	0.2134		Avg. Path		9.7143e-18	9.1041e-18	3.6162e-05	3.2948e-06	2.0929e-05	1.3131e-06
	Clustering		NaN	74.8783	5.0755	10.8946	8.2193	11.5471		Clustering			0.9828	0.2082	0.5477	0.4081	0.5764		Clustering			2.6508e-88	1.8377e-06	1.4001e-18	8.6193e-13	5.5449e-20
	Modularity			NaN	5.3336	10.6427	8.0696	11.1373		Modularity			NaN	0.225	0.5361	0.3992	0.5586		Modularity				6.1923e-07	4.8994e-18	1.8023e-12	4.1996e-19
	Assortativity				NaN	2.5746	4.5309	2.8329		Assortativity					0.0634	0.1732	0.0757		Assortativity					0.01153	1.6589e-05	0.0055997
	Coreness					NaN	9.3812	51.8477		Coreness					NaN	0.4731	0.9648		Coreness						2.6684e-15	4.7578e-73
	Centrality						NaN	11.4587		Centrality						NaN	0.5726		Centrality							8.5747e-20
	Tau = 3	=								Tau = 3	=								Tau = 3	=
		Avg. Path	Clustering	Modularity	Assortativity	Coreness	Centrality	Std. Dev.			Avg. Path	Clustering	Modularity	Assortativity	Coreness	Centrality	Std. Dev.			Avg. Path	Clustering	Modularity	Assortativity	Coreness	Centrality	Std. Dev.
	Avg. Path	NaN	9.6177	9.6739	3.2976	0.3086	2.3324	0.1781		Avg. Path	NaN	0.4856	0.4885	0.0999	0.001	0.0526	0.0003		Avg. Path		8.1831e-16	6.1764e-16	0.0013596	0.75831	0.021723	0.85899
	Clustering		NaN	70.6042	2.7003	2.0095	3.033	1.2175		Clustering			0.9807	0.0693	0.0396	0.0858	0.0149		Clustering			7.5813e-86	0.0081625	0.047237	0.0030991	0.22632
	Modularity			NaN	2.7695	2.2438	3.2207	1.4122		Modularity			NaN	0.0726	0.0489	0.0957	0.0199		Modularity				0.0067152	0.027098	0.0017358	0.16106
	Assortativity				NaN	1.0081	2.827	0.8161		Assortativity					0.0103	0.0754	0.0067		Assortativity					0.31587	0.005697	0.41645
	Coreness					NaN	2.6508	31.7623		Coreness					NaN	0.0669	0.9115		Coreness						0.009365	2.1617e-53
	Centrality						NaN	3.464		Centrality						NaN	0.1091		Centrality							0.00079076
	Tau = 4	=								Tau = 4	=								Tau = 4	=
		Avg. Path	Clustering	Modularity	Assortativity	Coreness	Centrality	Std. Dev.			Avg. Path	Clustering	Modularity	Assortativity	Coreness	Centrality	Std. Dev.			Avg. Path	Clustering	Modularity	Assortativity	Coreness	Centrality	Std. Dev.
	Avg. Path	NaN	7.7552	8.0779	2.0096	2.9293	0.528	2.6289		Avg. Path	NaN	0.3803	0.3997	0.0396	0.0805	0.0028	0.0659		Avg. Path		8.4124e-12	1.7295e-12	0.047219	0.0042259	0.59871	0.009945
	Clustering		NaN	69.753	3.4737	6.3808	0.8993	6.4491		Clustering			0.9803	0.1096	0.2935	0.0082	0.2979		Clustering			2.4324e-85	0.00076577	5.8548e-09	0.37071	4.2715e-09
	Modularity			NaN	3.7866	6.2981	0.934	6.3534		Modularity			NaN	0.1276	0.2881	0.0088	0.2917		Modularity				0.00026339	8.5662e-09	0.3526	6.644e-09
	Assortativity				NaN	5.6245	4.8317	5.1037		Assortativity					0.244	0.1924	0.21		Assortativity					1.7608e-07	5.0062e-06	1.6342e-06
	Coreness					NaN	6.2193	43.5045		Coreness					NaN	0.283	0.9508		Coreness						1.2288e-08	6.8445e-66
	Centrality						NaN	7.0289		Centrality						NaN	0.3352		Centrality							2.8008e-10
	Tau = 5	=								Tau = 5	=								Tau = 5	=
		Avg. Path	Clustering	Modularity	Assortativity	Coreness	Centrality	Std. Dev.			Avg. Path	Clustering	Modularity	Assortativity	Coreness	Centrality	Std. Dev.			Avg. Path	Clustering	Modularity	Assortativity	Coreness	Centrality	Std. Dev.
	Avg. Path	NaN	9.1786	9.8006	5.7443	6.1222	1.2002	5.409		Avg. Path	NaN	0.4623	0.495	0.2519	0.2767	0.0145	0.2299		Avg. Path		7.3382e-15	3.2787e-16	1.0395e-07	1.9122e-08	0.23294	4.4826e-07
	Clustering		NaN	58.3456	11.9007	11.2537	3.6515	10.5319		Clustering			0.972	0.591	0.5638	0.1198	0.5309		Clustering			6.4359e-78	9.7573e-21	2.3609e-19	0.00042072	8.5099e-18
	Modularity			NaN	11.6049	10.6078	3.0702	9.616		Modularity			NaN	0.5788	0.5345	0.0877	0.4855		Modularity				4.1713e-20	5.8305e-18	0.0027676	8.2493e-16
	Assortativity				NaN	12.3048	4.1539	10.7339		Assortativity					0.6071	0.1497	0.5404		Assortativity					1.3562e-21	6.9906e-05	3.112e-18
	Coreness					NaN	5.7797	39.6512		Coreness					NaN	0.2542	0.9413		Coreness						8.8894e-08	3.7349e-62
	Centrality						NaN	8.4778		Centrality						NaN	0.4231		Centrality							2.4005e-13
	Tau = 6	=								Tau = 6	=								Tau = 6	=
		Avg. Path	Clustering	Modularity	Assortativity	Coreness	Centrality	Std. Dev.			Avg. Path	Clustering	Modularity	Assortativity	Coreness	Centrality	Std. Dev.			Avg. Path	Clustering	Modularity	Assortativity	Coreness	Centrality	Std. Dev.
	Avg. Path	NaN	8.3968	9.7875	6.7603	5.5153	0.013	4.1313		Avg. Path	NaN	0.4184	0.4943	0.318	0.2369	0	0.1483		Avg. Path		3.5851e-13	3.5e-16	9.9919e-10	2.833e-07	0.98964	7.6015e-05
	Clustering		NaN	44.3841	11.3849	12.993	4.4881	11.3836		Clustering			0.9526	0.5694	0.6327	0.1705	0.5694		Clustering			1.0573e-66	1.2345e-19	4.8721e-23	1.9606e-05	1.2425e-19
	Modularity			NaN	11.9932	11.9318	3.119	9.4563		Modularity			NaN	0.5948	0.5923	0.0903	0.4771		Modularity				6.2032e-21	8.3798e-21	0.0023833	1.8327e-15
	Assortativity				NaN	12.5033	2.7382	9.0054		Assortativity					0.6147	0.0711	0.4528		Assortativity					5.1707e-22	0.0073392	1.7417e-14
	Coreness					NaN	5.5845	30.7126		Coreness					NaN	0.2414	0.9059		Coreness						2.0967e-07	4.3238e-52
	Centrality						NaN	9.5029		Centrality						NaN	0.4796		Centrality							1.4523e-15
	Tau = 7	=								Tau = 7	=								Tau = 7	=
		Avg. Path	Clustering	Modularity	Assortativity	Coreness	Centrality	Std. Dev.			Avg. Path	Clustering	Modularity	Assortativity	Coreness	Centrality	Std. Dev.			Avg. Path	Clustering	Modularity	Assortativity	Coreness	Centrality	Std. Dev.
	Avg. Path	NaN	0.1543	16.2723	1.1845	2.3398	8.4408	6.3462		Avg. Path	NaN	0.0002	0.7299	0.0141	0.0529	0.421	0.2913		Avg. Path		0.87769	1.3154e-29	0.23908	0.021321	2.8829e-13	6.8692e-09
	Clustering			1.3416	15.6503	19.5491	8.1294	11.6122		Clustering			0.018	0.7142	0.7959	0.4028	0.5791		Clustering			0.18283	2.0967e-28	1.3661e-35	1.3427e-12	4.0243e-20
	Modularity			NaN	1.2933	1.908	7.4605	6.021		Modularity			NaN	0.0168	0.0358	0.3622	0.27		Modularity				0.19895	0.059324	3.5244e-11	3.022e-08
	Assortativity					23.417	8.1819	13.8679		Assortativity					0.8484	0.4059	0.6624		Assortativity					6.2684e-42	1.0366e-12	7.6154e-25
	Coreness					NaN	11.9825	21.4533		Coreness					NaN	0.5943	0.8244		Coreness						6.5354e-21	8.3551e-39
	Centrality						NaN	30.5881		Centrality						NaN	0.9052		Centrality							6.2021e-52
	Tau = 8	=								Tau = 8	=								Tau = 8	=
		Avg. Path	Clustering	Modularity	Assortativity	Coreness	Centrality	Std. Dev.			Avg. Path	Clustering	Modularity	Assortativity	Coreness	Centrality	Std. Dev.			Avg. Path	Clustering	Modularity	Assortativity	Coreness	Centrality	Std. Dev.
	Avg. Path	NaN	10.2166	18.6265	13.0106	13.1915	17.1925	16.6316		Avg. Path	NaN	0.5158	0.7797	0.6333	0.6397	0.751	0.7384		Avg. Path		4.101e-17	5.7682e-34	4.4762e-23	1.8831e-23	2.3954e-31	2.718e-30
	Clustering			9.0003	25.0983	31.4966	17.3009	29.7385		Clustering			0.4525	0.8654	0.9101	0.7533	0.9002		Clustering			1.7858e-14	1.8359e-44	4.5787e-53	1.5049e-31	7.5158e-51
	Modularity				14.1612	12.9572	11.7876	14.8157		Modularity			NaN	0.6717	0.6314	0.5864	0.6913		Modularity				1.9251e-25	5.7856e-23	1.6988e-20	9.2831e-27
	Assortativity					48.7471	15.537	32.2052		Assortativity					0.9604	0.7113	0.9137		Assortativity					1.6027e-70	3.4901e-28	6.2573e-54
	Coreness						18.5449	44.0933		Coreness					NaN	0.7782	0.952		Coreness						8.0724e-34	1.9534e-66
	Centrality						NaN	30.6135		Centrality						NaN	0.9053		Centrality							5.7618e-52
	Tau = 9	=								Tau = 9	=								Tau = 9	=
		Avg. Path	Clustering	Modularity	Assortativity	Coreness	Centrality	Std. Dev.			Avg. Path	Clustering	Modularity	Assortativity	Coreness	Centrality	Std. Dev.			Avg. Path	Clustering	Modularity	Assortativity	Coreness	Centrality	Std. Dev.
	Avg. Path	NaN	25.6198	26.8017	21.3639	26.8174	25.8236	39.5165		Avg. Path	NaN	0.8701	0.88	0.8232	0.8801	0.8719	0.9409		Avg. Path		3.1855e-45	6.6235e-47	1.1712e-38	6.295e-47	1.6178e-45	5.1133e-62
	Clustering			22.3991	32.8261	43.3464	18.5372	42.2359		Clustering			0.8366	0.9166	0.9504	0.7781	0.9479		Clustering			2.4758e-40	1.127e-54	9.6107e-66	8.3329e-34	1.0759e-64
	Modularity				31.3718	26.6342	14.3539	25.9684		Modularity			NaN	0.9094	0.8786	0.6777	0.8731		Modularity				6.5255e-53	1.1374e-46	7.8423e-26	1.0024e-45
	Assortativity					45.0942	13.6681	29.3275		Assortativity					0.954	0.6559	0.8977		Assortativity					2.3981e-67	1.9534e-24	2.5646e-50
	Coreness					NaN	17.7998	46.2486		Coreness					NaN	0.7638	0.9562		Coreness						1.8063e-32	2.2481e-68
	Centrality						NaN	28.9774		Centrality						NaN	0.8955		Centrality							7.3758e-50
	Tau = 10	=								Tau = 10	=								Tau = 10	=
		Avg. Path	Clustering	Modularity	Assortativity	Coreness	Centrality	Std. Dev.			Avg. Path	Clustering	Modularity	Assortativity	Coreness	Centrality	Std. Dev.			Avg. Path	Clustering	Modularity	Assortativity	Coreness	Centrality	Std. Dev.
	Avg. Path	NaN	40.7635	26.9918	26.3426	36.2856	26.9738	58.0176		Avg. Path	NaN	0.9443	0.8814	0.8763	0.9307	0.8813	0.9717		Avg. Path		2.8935e-63	3.5958e-47	2.935e-46	1.2849e-58	3.8083e-47	1.1011e-77
	Clustering			31.9593	37.1498	47.8705	19.3875	50.6814		Clustering			0.9125	0.9337	0.959	0.7932	0.9632		Clustering			1.2431e-53	1.4939e-59	8.8394e-70	2.6121e-35	4.0857e-72
	Modularity			NaN	37.1018	34.0328	14.7648	29.5292		Modularity			NaN	0.9335	0.922	0.6899	0.899		Modularity				1.6816e-59	4.3469e-56	1.1732e-26	1.4019e-50
	Assortativity					54.4377	14.7055	31.984		Assortativity					0.968	0.6881	0.9126		Assortativity					4.6957e-75	1.5413e-26	1.1602e-53
	Coreness						18.4675	49.3094		Coreness					NaN	0.7768	0.9613		Coreness						1.111e-33	5.441e-71
	Centrality						NaN	28.5194		Centrality						NaN	0.8925		Centrality							2.9834e-49
	LEGEND
		R2 less than 0.25 (Correlation has no practical significance)
		t-test less than 2.64 (Failure to reject the hypothesis that there is no correlation at the 0.5% significance level)
		p-value greater than 0.1 (Large chance of making a mistake if you discard the possibility of no correlation)

## Sheet: Pairwise LR Norm.
	Linear Regression statistics			LEGEND
	Model:	Y = b0 + b1*X			R2 less than 0.25 (Correlation has no practical significance)
					t-test less than 2.64 (Failure to reject the hypothesis that there is no correlation at the 0.5% significance level)
					p-value greater than 0.1 (Large chance of making a mistake if you discard the possibility of no correlation)
		t-test beta1								R2 - Correlation Coefficient Squared								P-values
	Tau = 0	=						Tau = 0	=						Tau = 0	=
		Avg. Path	Clustering	Modularity	Assortativity	Centrality			Avg. Path	Clustering	Modularity	Assortativity	Centrality			Avg. Path	Clustering	Modularity	Assortativity	Centrality
	Clustering	1.8337						Clustering	0.0332						Clustering	0.069734
	Modularity	2.994	2.9755					Modularity	0.0838	0.0829					Modularity	0.0034851	0.0036839
	Assortativity	5.0386	0.4705	0.0348				Assortativity	0.2058	0.0023	0				Assortativity	2.1422e-06	0.63906	0.97227
	Coreness	0.6123	1.3076	0.0385	0.5525			Coreness	0.0038	0.0171	0	0.0031			Coreness	0.54174	0.19405	0.96934	0.58187
	Centrality	2.1282	1.7413	0.7501	2.6429			Centrality	0.0442	0.03	0.0057	0.0665			Centrality	0.035827	0.084766	0.45501	0.0095719
	Std. Dev.	0.3416	1.4204	0.0293	0.0301	0.3821		Std. Dev.	0.0012	0.0202	0	0	0.0015		Std. Dev.	0.73342	0.15867	0.9767	0.97603	0.70321
	Tau = 1	=						Tau = 1	=						Tau = 1	=
		Avg. Path	Clustering	Modularity	Assortativity	Centrality			Avg. Path	Clustering	Modularity	Assortativity	Centrality			Avg. Path	Clustering	Modularity	Assortativity	Centrality
	Clustering	13.6066						Clustering	0.6539						Clustering	2.6136e-24
	Modularity	13.2686	24.0484					Modularity	0.6424	0.8551					Modularity	1.303e-23	6.7753e-43
	Assortativity	3.3931	3.0714	3.1338				Assortativity	0.1051	0.0878	0.0911				Assortativity	0.00099822	0.0027582	0.0022769
	Coreness	0.5425	0.5361	0.6145	1.37			Coreness	0.003	0.0029	0.0038	0.0188			Coreness	0.58871	0.59311	0.54033	0.17383
	Centrality	0.4902	0.1618	0.4023	2.9775			Centrality	0.0024	0.0003	0.0016	0.083			Centrality	0.62507	0.87179	0.68837	0.0036616
	Std. Dev.	8.9119	18.6188	15.6197	2.0357	0.073		Std. Dev.	0.4476	0.7796	0.7134	0.0406	0.0001		Std. Dev.	2.7756e-14	5.9538e-34	2.4054e-28	0.044476	0.94195
	Tau = 2	=						Tau = 2	=						Tau = 2	=
		Avg. Path	Clustering	Modularity	Assortativity	Centrality			Avg. Path	Clustering	Modularity	Assortativity	Centrality			Avg. Path	Clustering	Modularity	Assortativity	Centrality
	Clustering	9.7366						Clustering	0.4917						Clustering	4.5155e-16
	Modularity	8.8375	22.3635					Modularity	0.4435	0.8362					Modularity	4.0199e-14	2.8214e-40
	Assortativity	3.9442	4.4432	4.6223				Assortativity	0.137	0.1677	0.179				Assortativity	0.00015045	2.3338e-05	1.1581e-05
	Centrality	0.1366	0.9293	0.3954	3.6924			Centrality	0.0002	0.0087	0.0016	0.1221			Centrality	0.89162	0.35504	0.69344	0.00036542
	Std. Dev.	4.9702	11.2094	9.5061	2.5395	0.848		Std. Dev.	0.2013	0.5618	0.4797	0.0617	0.0073		Std. Dev.	2.8417e-06	2.9389e-19	1.4291e-15	0.012675	0.39853
	Tau = 3	=						Tau = 3	=						Tau = 3	=
		Avg. Path	Clustering	Modularity	Assortativity	Centrality			Avg. Path	Clustering	Modularity	Assortativity	Centrality			Avg. Path	Clustering	Modularity	Assortativity	Centrality
	Clustering	8.6354						Clustering	0.4321						Clustering	1.0981e-13
	Modularity	9.2414	17.8601					Modularity	0.4657	0.765					Modularity	5.3629e-15	1.4006e-32
	Assortativity	3.2356	2.5687	3.4102				Assortativity	0.0965	0.0631	0.1061				Assortativity	0.0016561	0.011716	0.00094406
	Coreness							Coreness							Coreness
	Centrality	1.0688	0.4911	0.8789	5.2364			Centrality	0.0115	0.0025	0.0078	0.2186			Centrality	0.2878	0.62444	0.3816	9.356e-07
	Std. Dev.	0.3783	2.8007	0.9473	0.5184	0.5844		Std. Dev.	0.0015	0.0741	0.0091	0.0027	0.0035		Std. Dev.	0.706	0.0061439	0.3458	0.60534	0.5603
	Tau = 4	=						Tau = 4	=						Tau = 4	=
		Avg. Path	Clustering	Modularity	Assortativity	Centrality			Avg. Path	Clustering	Modularity	Assortativity	Centrality			Avg. Path	Clustering	Modularity	Assortativity	Centrality
	Clustering	7.04						Clustering	0.3359						Clustering	2.656e-10
	Modularity	6.5088	17.7271					Modularity	0.3018	0.7623					Modularity	3.2375e-09	2.4548e-32
	Assortativity	1.4531	3.1521	3.6319				Assortativity	0.0211	0.0921	0.1186				Assortativity	0.1494	0.002151	0.00044978
	Coreness	1.1282	1.0121	0.6601	0.1961			Coreness	0.0128	0.0103	0.0044	0.0004			Coreness	0.26198	0.31399	0.51074	0.84492
	Centrality	0.0733	0.2861	0.1572	5.8539			Centrality	0.0001	0.0008	0.0003	0.2591			Centrality	0.94169	0.77541	0.87542	6.391e-08
	Std. Dev.	1.2035	4.1997	6.8431	4.8532	1.5109		Std. Dev.	0.0146	0.1525	0.3233	0.1938	0.0228		Std. Dev.	0.23168	5.8935e-05	6.7598e-10	4.5867e-06	0.13403
	Tau = 5	=						Tau = 5	=						Tau = 5	=
		Avg. Path	Clustering	Modularity	Assortativity	Centrality			Avg. Path	Clustering	Modularity	Assortativity	Centrality			Avg. Path	Clustering	Modularity	Assortativity	Centrality
	Clustering	6.1144						Clustering	0.2761						Clustering	1.9813e-08
	Modularity	8.0074	16.2912					Modularity	0.3955	0.7303					Modularity	2.4461e-12	1.2103e-29
	Assortativity	4.4048	7.7436	9.8838				Assortativity	0.1653	0.3796	0.4992				Assortativity	2.7066e-05	8.9032e-12	2.1627e-16
	Coreness	1.8584	3.1474	3.0032	2.0237			Coreness	0.034	0.0918	0.0843	0.0401			Coreness	0.066114	0.0021829	0.0033907	0.045725
	Centrality	0.4384	2.6492	2.718	4.7738			Centrality	0.002	0.0668	0.0701	0.1887			Centrality	0.66209	0.0094053	0.0077678	6.3252e-06
	Std. Dev.	3.4842	5.9402	9.4557	10.4654	2.1109		Std. Dev.	0.1102	0.2647	0.4771	0.5278	0.0435		Std. Dev.	0.00073956	4.3464e-08	1.8389e-15	1.1855e-17	0.037328
	Tau = 6	=						Tau = 6	=						Tau = 6	=
		Avg. Path	Clustering	Modularity	Assortativity	Centrality			Avg. Path	Clustering	Modularity	Assortativity	Centrality			Avg. Path	Clustering	Modularity	Assortativity	Centrality
	Clustering	7.4985						Clustering	0.3646						Clustering	2.9328e-11
	Modularity	7.5468	13.891					Modularity	0.3676	0.6632					Modularity	2.3204e-11	6.8317e-25
	Assortativity	5.2243	6.3069	10.9868				Assortativity	0.2178	0.2887	0.5519				Assortativity	9.8479e-07	8.2273e-09	8.8605e-19
	Coreness	0.9584	1.7783	1.6152	1.0871			Coreness	0.0093	0.0313	0.0259	0.0119			Coreness	0.3402	0.078458	0.10949	0.27965
	Centrality	0.9683	1.6581	2.3051	6.1315			Centrality	0.0095	0.0273	0.0514	0.2773			Centrality	0.33526	0.1005	0.023272	1.833e-08
	Std. Dev.	3.2162	5.5975	12.3974	7.5707	1.5868		Std. Dev.	0.0955	0.2423	0.6106	0.369	0.025		Std. Dev.	0.0017606	1.9812e-07	8.6443e-22	2.0656e-11	0.11579
	Tau = 7	=						Tau = 7	=						Tau = 7	=
		Avg. Path	Clustering	Modularity	Assortativity	Centrality			Avg. Path	Clustering	Modularity	Assortativity	Centrality			Avg. Path	Clustering	Modularity	Assortativity	Centrality
	Clustering	10.6613						Clustering	0.537						Clustering	4.4674e-18
	Modularity	12.4279	17.9738					Modularity	0.6118	0.7673					Modularity	7.4567e-22	8.6849e-33
	Assortativity	5.3102	5.8731	8.6573				Assortativity	0.2234	0.2603	0.4334				Assortativity	6.8419e-07	5.8677e-08	9.8512e-14
	Centrality	3.1626	3.4626	4.2069	7.051			Centrality	0.0926	0.109	0.153	0.3366			Centrality	0.0020821	0.00079448	5.7362e-05	2.5213e-10
	Std. Dev.	1.2932	3.9061	1.2734	0.8694	0.2558		Std. Dev.	0.0168	0.1347	0.0163	0.0077	0.0007		Std. Dev.	0.19897	0.00017251	0.2059	0.38674	0.79864
	Tau = 8	=						Tau = 8	=						Tau = 8	=
		Avg. Path	Clustering	Modularity	Assortativity	Centrality			Avg. Path	Clustering	Modularity	Assortativity	Centrality			Avg. Path	Clustering	Modularity	Assortativity	Centrality
	Clustering	6.0106						Clustering	0.2694						Clustering	3.1669e-08
	Modularity	6.9015	13.9919					Modularity	0.3271	0.6664					Modularity	5.1296e-10	4.2519e-25
	Assortativity	2.7815	5.7704	6.8284				Assortativity	0.0732	0.2536	0.3224				Assortativity	0.0064896	9.2597e-08	7.2476e-10
	Coreness	0.5156	0.529	0.3943	0.03			Coreness	0.0027	0.0028	0.0016	0			Coreness	0.60728	0.59799	0.69425	0.97612
	Centrality	1.0699	1.1024	0.3208	1.7632			Centrality	0.0115	0.0122	0.001	0.0307			Centrality	0.2873	0.27301	0.74905	0.080992
	Std. Dev.	0.7619	3.5694	1.6584	2.8232	1.104		Std. Dev.	0.0059	0.115	0.0273	0.0752	0.0123		Std. Dev.	0.44797	0.00055606	0.10044	0.0057594	0.2723
	Tau = 9	=						Tau = 9	=						Tau = 9	=
		Avg. Path	Clustering	Modularity	Assortativity	Centrality			Avg. Path	Clustering	Modularity	Assortativity	Centrality			Avg. Path	Clustering	Modularity	Assortativity	Centrality
	Clustering	2.4258						Clustering	0.0566						Clustering	0.017105
	Modularity	3.9673	8.534					Modularity	0.1384	0.4263					Modularity	0.00013848	1.8166e-13
	Assortativity	1.7882	3.3745	1.5731				Assortativity	0.0316	0.1041	0.0246				Assortativity	0.076827	0.0010606	0.11892
	Coreness	0.2779	0.9535	0.0545	0.4658			Coreness	0.0008	0.0092	0	0.0022			Coreness	0.78171	0.34267	0.95668	0.64239
	Centrality	2.3068	2.713	1.266	0.4292			Centrality	0.0515	0.0699	0.0161	0.0019			Centrality	0.023173	0.0078774	0.20852	0.66869
	Std. Dev.	2.3675	5.4351	1.8354	7.2215	0.5244		Std. Dev.	0.0541	0.2316	0.0332	0.3473	0.0028		Std. Dev.	0.019873	4.007e-07	0.069479	1.1152e-10	0.60119
	Tau = 10	=						Tau = 10	=						Tau = 10	=
		Avg. Path	Clustering	Modularity	Assortativity	Centrality			Avg. Path	Clustering	Modularity	Assortativity	Centrality			Avg. Path	Clustering	Modularity	Assortativity	Centrality
	Clustering	1.4751						Clustering	0.0217						Clustering	0.14338
	Modularity	1.5287	2.4489					Modularity	0.0233	0.0577					Modularity	0.12957	0.016105
	Assortativity	3.0572	1.8733	1.2258				Assortativity	0.0871	0.0346	0.0151				Assortativity	0.0028793	0.064003	0.22322
	Coreness	0.8784	0.9734	1.0738	0.4305			Coreness	0.0078	0.0096	0.0116	0.0019			Coreness	0.38186	0.33276	0.28555	0.66778
	Centrality	0.6976	2.1347	0.7794	0.8425			Centrality	0.0049	0.0444	0.0062	0.0072			Centrality	0.48706	0.035277	0.43764	0.40156
	Std. Dev.	2.4029	4.584	1.0137	5.5318	1.0559		Std. Dev.	0.0556	0.1766	0.0104	0.238	0.0112		Std. Dev.	0.018148	1.347e-05	0.31324	2.637e-07	0.2936
	LEGEND
		R2 less than 0.25 (Correlation has no practical significance)
		t-test less than 2.64 (Failure to reject the hypothesis that there is no correlation at the 0.5% significance level)
		p-value greater than 0.1 (Large chance of making a mistake if you discard the possibility of no correlation)
